# Supplementary material for: Transcriptional profiling of zebrafish intestines identifies macrophages as host cells for human norovirus infection
Source: Gut Microbes. 2024 Nov 25;16(1):2431167. doi: 10.1080/19490976.2024.2431167 (PMC11591593; doi:10.1080/19490976.2024.2431167)
Supplement: Supplemental Material [file KGMI_A_2431167_SM7651.zip]

Archive with 3 entries (3 files):
- Fig s7-s12.docx
- fig s1-s6.docx
- KGMI-S-2024-1626.R1_Editable Supplementary Tables.zip
